# Supplementary material for: Effects of Film Thickness on the Residual Stress of Vanadium Dioxide Thin Films Grown by Magnetron Sputtering
Source: Materials (Basel). 2023 Jul 19;16(14):5093. doi: 10.3390/ma16145093 (PMC10386697; doi:10.3390/ma16145093)
Supplement: Supplementary file 1 [file materials-16-05093-s001.zip]

Archive with 1 entries (1 files):
- materials-2345772-supplementary.pdf
